# Supplementary material for: Bempegaldesleukin selectively depletes intratumoral Tregs and potentiates T cell-mediated cancer therapy
Source: Nat Commun. 2020 Jan 31;11:661. doi: 10.1038/s41467-020-14471-1 (PMC6994577; doi:10.1038/s41467-020-14471-1)
Supplement: Supplementary file 3 — Source Data [file 41467_2020_14471_MOESM3_ESM.xlsx]

## Sheet: Fig 1b
Figure 1b	Colon (CT-26)	Time (Days)	Vehicle										anti-PD1										NKTR-214										NKTR-214 + anti-PD1
		-2	117.32	141.64	112.64	139.38	115.76	131.17	139.84	136.5	102.73	107.67	122.66	128.26	127.36	125.47	90.02	120.54	94.72	219.98	119.28	169.43	176.68	159.54	108.04	113.71	77.2	128.52	116.86	110.85	140.68	153.3	104.29	175.51	141.74	121.23	146.75	142.52	187.88	93.12	137.81	124.18
		0	113.07	134.61	133.14	123.93	142.63	99.2	139.5	111.63	112.44	138.46	106.17	137.8	128.21	126.49	100.72	132.55	126.17	118	159.22	128.99	134.15	158.37	100.37	137.89	125.42	136.02	138.4	102.03	105.96	130.41	110.25	142.49	137.56	137.42	110.52	100.84	131.49	116.48	106.15	141.37
		2	141.05	314.31	169.47	259.04	251.75	150.59	300.24	196.41	147.9	200.61	219.75	260.27	231.14	211.59	176.11	321.06	228.31	217.74	225.67	175.68	170.81	206.99	160.33	181.44	236.97	259.23	187.83	121.94	199.53	212.2	135.64	220.05	187.09	142.98	167.47	138.92	234.81	147.78	133.85	245.9
		5	241.21	688.59	530.51	627.95	393	288.26	706.46	618.16	364.25	565.36	245.9	523.1	386.83	365.4	269.04	482.11	396.47	403.35	454.32	471.38	329.01	296.99	182.92	184.15	381.05	362.62	318.1	175.14	271.31	413	109.17	227.38	187.75	211.39	139.07	157.6	247.71	249.25	151.73	378.15
		7	261.48	1065.28	776.45	845.67	645.95	444.93	1356.83	858.26	663.61	1020.18	348.07	638.1	399.22	562.92	408.57	676	467.07	464.22	595.34	617.78	419.31	342.29	215.75	163.47	698.99	572.59	455.11	234.93	327.19	555.98	70.62	259.29	252.11	232.77	103.05	137.9	203.57	434.3	124.11	425.94
		9	419.42	1757.08	1176.22	1034.42	1020.19	769.19	1645.65	1319.07	902.32	1346.96	311.32	775.62	539.7	648.43	563.68	850.4	549.85	743.29	577.71	779.06	657.64	322.07	263.55	219.88	1105.42	798.88	629.34	361.07	447.69	1012.4	74.53	335.04	215.39	212.17	131	121.05	351.7	722.55	95.38	602.11
		12	435.67	3096.81	2169.13	1686.51	1469.06	1409.39	2680.34	2554.06	1779.31	2553.35	417.64	1080.01	629.04	1134.33	969.5	1177.23	603.54	897.11	953.91	1105.42	852.31	387.08	212.68	168.79	1771.12	1218.39	837.19	519.73	727.13	1631.85	44.66	349.01	240.81	270.7	128.62	116.78	261.19	1080.76	37.68	811.19
		14	790.31			1882.11	2282.11	1841.17			2230.28			1359.97	684.77	1495.44	1299.22	1682.82	612.11	1199.85	1230.8	1427.14	1283.87	496.22	256	189.82	2631.46	1760.45	1412.9	788.71	997.94	2333.67	31.54	434.47	144.81	213.81	63.71	69.97	373.62	1625.87	22.05	1286.4
		16	1103.39											1957.02	1136.96	2546.64	2109.3	2006.44	672.53	1820.11	1841.79	1920.68	1765.74	448.1	220.47	145.31	2631.46	2586.79	2042.54	1097.32	1512.84	2333.67	27.62	506.19	131.96	224.64	45.21	43.02	359.12	2622.76	10.33	1575.42
	Ovarian (BR5FVB)	Time (Days)	Vehicle							anti-PD1							NKTR-214							NKTR-214 + anti-PD1
		8	113.12	99.38	78.43	90.76	90.41	99.85	87.45	80.66	112.59	105.27	84.17	93.93	94.05	87.94	89.45	85.39	104.9	109.75	81.41	91.78	95.86	87.48	83.98	109.99	91.52	96.95	85.1	103.75
		11	246.98	252.04	231.63	230.82	251.94	273.72	151.64	240.28	344.27	222.37	259.14	242.47	259.01	156.47	238.65	158.79	359.24	186.44	153.71	190.73	224.42	273.66	214.29	228.19	305.35	358.98	128.7	269.18
		15	801.44	737.02	531.89	556.4	779.65	1333.48	386.31	408.98	869.7	550.15	718.31	580.12	860.01	479.87	997.19	338.5	922.88	588.47	413.51	550.34	673.25	796.65	406.45	728.29	913.43	699.19	151.35	855.68
		17	1405.83	1398.73	688.75	1357.24	1604.75	2206.77	1071.98	712.67	1382.94	887.37	1142.2	782.47	862.37	1409.77	1985.52	702.21	1552.41	1245.3	753.06	807.05	1174.04	1020.27	418.85	1094.15	1399.39	914.45	98.48	1004.38
		19	2112.52	2427.3	1187.13	1796.65	2508.47	3009.33	1394.07	985.65	1932.8	962.59	1628.12	984.99	2050.5	1592.09	3106.71	1126.34	1907.7	1828.07	835.96	902.08	1578.92	1452.63	602.26	1615.69	1725.78	950.83	28.13	1229.04
	Bladder (MBT-2)	Time (Days)	Vehicle							anti-PD1							NKTR-214							NKTR-214 + anti-PD1
		10	119.88	101.14	93.98	89.64	76.99	99.57	85.39	103.44	88.46	86.58	96.16	113.12	78.6	100.14	89.06	104.84	105.15	108.37	88.18	79.02	92.05	105.27	81.19	90.47	106.92	103.87	99.95	80.13
		13	194.58	321.91	111.39	146.98	142.68	203.44	250.53	113.96	95.48	93.47	102.16	132.61	81.04	254.13	92.45	154.74	154.79	140.29	95.61	82.39	158.46	113.6	85.56	99.93	211.48	111.27	130.31	94.93
		17	662.9	1159.63	174.69	449.09	602.68	578.08	966.1		57.05	51.84	52.75	118.97	70.84	592.01	78.02	355.27	578.41	210.23	124.34	238.97	383.02	78.82	54.6	90.45	388.56	98.44	125.94	106.14
		20	1210.01	2568.29	608.3	1135.94	1097.26	1254.56	2304		50.31	35.66	23.86	94.93	52.73	1049.42	38.27	463.54	1328.96	450.43	230.01	470.35	1056.66	62.61	34.66	99.25	433.12	68.39	74.13	94.42
		24	2515.7	4426.62	1574.33	2550.78	2678.12	2359.24	4701.97		37.65	32.3	0	100.59	43.66	1974.5	33.12	842.69	2162.28	625.36	348.89	597.04	1599.43	64.59	30.03	192.52	663.29	62.76	60.52	88.66
	Liver (H22)	Time (Days)	Vehicle							anti-PD1							NKTR-214							NKTR-214 + anti-PD1
		6	94.46	117.55	87.42	91.26	74.48	90.96	84.69	87.78	107.98	78.23	91.78	86.94	81.57	106.38	85.48	78.62	92.14	89.8	109.96	81.49	103.13	89.19	80.32	85.16	87.8	80.54	101.92	116.81
		10	203.69	235.49	128.77	216.6	198.22	297.01	142.69	141.39	131.95	124.47	159.11	163.51	101.91	199.06	184.79	151.96	271.41	242.92	208.14	124.69	221.42	127.14	182.52	132.31	137.99	131.89	218.28	234.83
		13	449.06	393.66	184.62	401.6	506.94	533.89	203.35	336.09	221.56	133.92	232.29	266.23	114.25	257.31	254.14	255.01	446.65	453.62	373.02	149.8	323.35	193.77	234.46	153.63	178.64	143.24	307.97	295.22
		17	816.75	571.77	398.91	737.52	927.12	961.06	409.17	438.38	230.81	140.55	316.06	310.02	126.45	347.62	341.58	282.31	588.26	757.1	602.97	181.91	375.49	204.52	251.57	165.37	199.84	147.05	330.88	324.44
		20	1494.24	826.97	907.18	942.78	1498.03	1554.02	677.28	545.96	234.69	115.16	364.51	342.77	135.57	383.37	396.24	302.42	630.35	1257.37	730.07	210.09	409.35	115.31	179.67	139.72	184.96	120.64	347.15	294.3
		24	2381.31	1100.63	1402.66	1184.77	3018.22	3007.9	1048.41	866.02	242.95	82.14	538.64	484.84	134.09	421.2	417.85	163.79	646.05	2075.22	786.81	176.31	467.04	61.51	183.11	132.54	170.48	79.95	273.91	224.79
		27								993.77	198.65	77.47	639.36	662.33	111.97	470.22	319.06	141.1	664.5	3089.44	882.16	167.92	552.23	51.98	148.82	124.27	166.3	67.7	246.13	199.82
	Pancreatic (Pan02)	Time (Days)	Vehicle							anti-PD1							NKTR-214							NKTR-214 + anti-PD1
		5	89	124	112	90	112	94	83	115	86	117	81	136	85	85	93	98	123	90	100	110	100	99	89	108	123	124	83	86
		7	202	309	396	338	426	338	320	255	220	207	172	303	354	321	199	240	269	226	191	254	227	239	182	205	249	263	163	192
		10	224	273	385	345	400	324	328	195	255	179	217	353	413	372	191	152	229	199	177	249	209	185	127	222	230	214	137	239
		14	221	258	231	327	205	236	219	189	184	139	113	217	222	206	153	173	173	173	161	146	156	166	107	172	143	217	114	181
		17	257	283	285	360	568	277	235	222	161	216	197	229	306	197	180	228	266	233	207	311	188	95	97	191	212	127	81	133
		21	279	377	269	411	706	329	254	198	177	199	55	217	332	222	163	321	243	312	185	330	74	62	40	118	239	90	70	77
		24	278	352	192	562	923	381	314	201	163	319	36	177	293	256	235	428	383	409	213	430	94	41	33	324	309	53	36	35
		28	445	617	360	999	1121	768	449	284	254	282	34	242	330	279	370	559	393	572	361	588	122	23	14	296	369	37	53	0
		31	480	628	376	930	1233	727	378	330	351	420	0	245	350	422	460	568	501	696	420	700	256	28	0	345	478	78	72	0
		35	676	1149	645	1228	1511	946	539	391	454	547	0	270	488	425	764	952	1051	1231	864	1003	253	0	0	531	586	57	80	0
	Breast (EMT-6)	Time (Days)	Vehicle										anti-PD1										NKTR-214										NKTR-214 + anti-PD1
		0	161.1	170.01	170.52	185.06	185.1	196.73	196.85	205.89	205.99	226.55	161.09	168.84	171.15	183.56	185.11	195.94	197.31	205.32	207.57	225.23	161.65	168.48	171.5	183.49	186.77	195.69	197.62	205.26	209.54	222.19	164.88	165.48	175.7	176.54	188.56	190.93	199.61	201.79	212.39	219.69
		3	183.06	239.42	264.47	210.31	257.12	277.56	238.05	281.47	232.37	311.5	230.67	226.71	258.94	198.46	277.52	236.69	252.09	242.23	256.47	241.94	183.29	233.5	220.49	221.22	229.8	229.07	257.1	221.59	221.42	274.22	171.22	192.45	184.97	193.74	225.81	238.1	209.25	256.87	289.98	230.11
		5	239.32	324.93	293.52	251.87	286.11	351.26	247.68	391.12	257.02	366.45	278.02	288.84	285.41	227.1	297.82	247.5	269.22	293.86	275.81	269.48	233.99	253.57	239.77	252.86	241.9	253.98	277.83	241.93	250.52	328.07	198.1	221.9	224.76	250.91	249.26	253.5	222.83	289.44	307.33	257.03
		7	262.21	480.31	312.33	341.2	431.1	513.32	319.74	552.64	506.25	589.35	367.05	319.19	335.37	246.25	442.18	326.56	340.91	375.73	429.21	349.31	291.45	311.37	348.26	421.2	322.1	300.71	408.08	318.47	305.77	445	249.44	249.34	249.85	301.92	339.74	287.38	287.47	395.14	363.56	362.23
		10	363.47	668.37	369.62	616.01	597.59	785.83	486.65	768.8	733.31	732.81	450.09	396.2	524.93	305.46	636.62	467.4	515.6		638.13	408.39	362.93	487.31	497.06	618.27	358.19	250.55	645.53	394.74	406.11	696.26	251.54	315.35	186.17	264.73	342.92	310.42	245.31	514.1	488.55	263.64
		12	435.71	1138.04	381.39	874.52	765.26	1129.57	693.11	1267.95	1156.64	1137.72	560.05	662.32	956.12	473.16	908.69	669.75	881.34		894.03	501.6	318.11	440.97	820.79	993.88	346.12	102.33	1491.49	544.84	528.72	785.18	248.88	280.87	80.71	177.87	161.26	251.2	121.01	1273.65	787.59	145.44
		14	561.41	1276.98	408.85	1117.84	1041.05	1190.25	892.26	1431.27	1520.6	1403.74	688.61	792.91	1115.64	674.45	1126.35	834.9	1042.42		978.92	765.35	278.45	433.5	946.87	1120.15	336.93	86.4	1624.28	707.62	656.75	868.98	229.15	261.93	0	143.65	98.48	219.49	58.02	1515.96	831.62	82.81
		17	902.07	1589.32	455.93	1606.49	1687.71	1392.5	988.85	1661.5		1910.49	1302.12	1159.6	1600.87	946.87	1320.21	1111.45	1627.64		1207.48	793.65	290.5	493.68	1598.74	1612.86	520.82	24.61		804.55	775.01	1000.56	239.8	315.26	0	191.35	137.11	401.94	30.65		747.17	31.6
	Lung (LLC)	Time (Days)	Vehicle										anti-PD1										NKTR-214										NKTR-214 + anti-PD1
		o	170.47	188.1	188.63	199.27	200.29	210.12	210.43	217.15	217.21	225.97	170.75	186.86	188.74	198.46	203.02	210.06	210.44	215.57	217.26	224.58	171.33	186.84	189.02	198.29	203.26	209.83	210.46	215.45	218.01	223.59	172.29	181.62	189.77	195.6	203.54	209.69	211.76	214.96	218.44	223.12
		1	217.9	274.51	329.84	373.53	340.91	271.79	302.24	345.81	346.01	359.52	192.1	226.04	235.16	323.04	234.46	296.85	347.46	304.59	300.31	357.9	270.2	223.67	216.06	222.57	283.75	223.78	234.44	222.31	233.39	292.5	194.99	217.36	230.83	267.64	343.8	283.09	277.11	304.18	243.25	256.4
		4	337.86	524.78	494.9	617.13	475.47	433.53	594.91	634.45	435.06	570.47	208.15	365.17	512.23	625.62	287.23	459.96	501	690.1	533.22	681.32	284.03	283.01	195.69	255.59	319.19	307.8	273.96	258.08	309.71	357.97	179.46	276.68	324.66	261.84	576.55	228.88	339.61	340.05	375.43	363.96
		6	397.36	668.37	620.61	1049.97	661.75	499.92	871.87	1080.89	510.25	837.23	145.67	420.87	691.72	981.65	255.54	323.44	579.63	900.48	761	960.09	308.58	347.24	239.01	270.14	354.43	258.32	472.52	446.93	286.56	487.47	168.1	324.88	414.27	229.43	820.86	194.55	388.72	389.36	417.29	407.61
		9	583.85	991.38	1167.62	1459.65	1062.92	539.56	1590.85	1786.22	600.88	1419.6	68.62	749.21	963.17	1822.05	250.18	189.44	663.62	1812.82	1278.77	1640.49	557.69	470.5	326.6	357.49	235.4	145.61	804.07	796.31	142.02	762.97	104.5	215.55	570.59	152.29	1247.85	136.02	398.63	570.75	379.84	466.97
		11	914.61	1429.94	1735.52	2480.94	1351.28	552.78	2035.42	2641.42	563.76	1685.2	43.3	1198.38	1196.64	2651.16	303.7	46.83	695.08	2447.75	1772.81	2431.76	513.56	448.12	476.89	597.39	223.06	50.44	1274.99	1355.06	43.37	1486.71	49.81	189.45	842.33	86.31	2116.12	60.95	527.37	848.97	243.76	754.42
	Melanoma (B16F10)	Time (Days)	Vehicle												anti-PD1												NKTR-214												NKTR-214 + anti-PD1
		0	89.64	93.52	93.66	88.52	99.08	103.39	103.6	107.77	108.38	112.84	112.86	117.53	89.65	93.51	94.25	98.47	99.15	102.77	103.62	107.15	108.63	112.73	112.99	117.34	89.77	93.16	95.15	98.36	100.82	102.03	103.84	106.88	108.72	112.6	113.03	116.9	91.53	92.89	95.69	96.9	101.15	101.98	104.54	106.65	109.7	112.03	113.85
		2	180	167.45	206.09	233.11	253.38	255.92	223.45	224.72	402.65	219.11	131.64	350.15	100.2	97.58	227.82	232.07	225.75	236.82	256.34	187.42	306.28	218.77	132.03	202.46	108.73	116.89	108.4	151.75	150.75	110.45	115.15	173.34	221.52	130.08	235.08	144.18	148.99	129.16	173.13	102.18	125.13	94.22	127.59	224.6	215.92	121.18	143.22
		4	276.21	180.17	496.88	278.81	450.08	318.5	370.64	400.1	807.8	257.54	207.14	571.3	196.48	161.38	410.84	308.99	355.5	383.91	529.15	345.05	549.46	363.81	185.69	220.77	154.01	145.45	131.41	194.92	175.47	167.43	144.65	274.77	329.52	151.08	269.18	152.03	185.76	194.57	259.3	112.9	175.87	145.5		279.34	290.32	135.53	173.36
		7	557.39	215.11	723.08	395.27	837.09	534.59	489.65	592.59	1327.06	434.58	332.16	883.86	446.32	165.76	592.14	621.99	567.83	774.69	748.53	606.63	860.57	476.85	297.05	300.06	145.26	164.22	260.81	270.75	176.54	206.28	159.28	488.16	475.08		338.13	161.52	201.4	308.92	290.96	122.96	186.6	200		399.55	329.69	151.37	238.68
		9	885.36	343.901	1397.17	449.639	1316.34	970.519	563.398	600.019	1729.78	767.933	495.239	1163.65	537.106	243.024	892.085	1108.06	804.816	1196.46	966.901	935.324	1460.88	685.332	611.057	574	240.276	208.067	326.306	409.954	208.196	207.821	186.018	814.189	607.441		473.265	175.666	258.457	369.181	340.009		187.311	279.976		493.656	358.586	168.55	305.249
		11	1215.02	378.436	2348.02	497.112	1987.65	1226.52	580.709	691.038	2102.76	1160.75	602.108	1463.34	920.767	270.045		1383.5	714.976	1740.97	840.484	1238.3	2445.87	798.699	1067.21	829.11	287.073	239.533	603.647	510.021	284.424	276.063	205.718	1285.96	766.179		566.053	194.552	315.848	545.081	377.952		222.835	351.339		647.967	402.727	230.562	372.415
		14	1942.09	545.89		433.845		2109.95	625.24	631.457		2093.37	721.147	2286.84	1458.93	398.456		1616.17	740.57	2435.84	847.088	1916.98		916.636	1729.8	1544.64	395.933	440.375	813.566	662.171	451.222	301.886	226.002	1722.62	783.514		702.744	178.733	318.632	679.515	506.393		254.392	431.974		656.513	471.893	298.33	601.601
		16													2247.22	399.384		1996.17	854.667		907.162			1096.84	2121.71	2279.11	451.37	497.427	904.469	1175.46	631.69	328.908	277.335	2170.5	931.817		810.894	212.297	416.698	811.569	598.133		283.403	508.055		720.316	476.426	327.283	1085.39
		18																									571.286	671.008	1148.2	1473.67	876.408	365.42	401.808		1013.97		933.425	257.117	476.61	1018.44	757.257		315.312	667.548		792.733	608.224	450.176	1492.97
[truncated: 1 more columns]

## Sheet: Fig 1c
Figure 1c		Tumor infiltrating lymphocytes (Fraction)
		Vehicle	NKTR-214	anti-PD1	NKTR-214+anti-PD1
		0.0259277	0.0843279	0.0157491	0.0669591
		0.0249973	0.038564	0.0262931	0.152709
		0.0196632	0.0561569	0.0206594	0.126448
		0.0255527	0.0522062	0.0272162	0.140199
		T cell clonality
		Vehicle	NKTR-214	anti-PD1	NKTR-214+anti-PD1
		0.277742	0.45518	0.156666	0.428717
		0.187117	0.346259	0.316806	0.547579
		0.226459	0.394281	0.306439	0.448539
		0.297083	0.392857	0.240241	0.4102

## Sheet: Fig 2c
Figure 2c	Days	Untreated					NKTR-214					Aldesleukin					Vaccine					Vaccine + Aldesleukin					Vaccine + NKTR-214
% of Thy1.1+ CD8+ T cells	0	0	0	0	0	0	0	0	0	0	0	0	0	0	0	0	0	0	0	0	0	0	0	0	0	0	0	0	0	0	0
	5	1	1.2	0.6	0	0	1.7	1.6	0.7	0.2	1.2	0.4	0.3	0.3	0.3	0.5	47	43.5	48.2	40.1	50.2	60.5	75.4	85.2	70.7	78.2	66.6	67.2	70.7	57.9	64.1
	7	0.16	0.16	0.14	0.055	0.079	0.33	0.03	0.074	0.033	0	0.23	0.16	0.18	0.24	0.21	33.5	29.1	39.3	27.9	31.6	35.6	54.6	82.4	51.2	71.4	82.9	87.5	86.5	85.9	76.3
	12	0.9		0.1	0.3	0	0.2	0	0.04	0	0			0	3.27	2.5	15.8	9.4	10.2			31.4	33.5	54.2	31.4	60.2	70.7	74.4	61.2	82.3	79.5
	16					0	0			0.1	0				0	0.1	7.8	7.4	11.7	2.1	5.3	21.4	22.7	58.7	32.1	51.5	61.6	65.1	81.2	85.1	62.9
	21					0.2	0.064			0					0.1		3.1	3.7	4.1	6.2	1.3	13.6	17.5	54.6	18.2	40.8	73.3	52.9	78.9	87.6	71.2
	25														0		1.8	3.1				11.3	12.2	46.6	18.4	38.8	66.8	46.2	75.7	84.9	64.8
	29																					5.3	5.5	33.6	6.2	25.3	59.1	43.8	82.8	63.1	60.5
	31																					6.2	5.5	40.9	7.7	28.7	61.4	44.2	67	80.9	64.9
	35																					3.6	4.5	39.9	6.5	19	67.7	45.9	80.4	85.8	71
	38																					25.1	20.1				61.9	43.2	51.2	83.3	63.5
	43																					22.1	16.5				57	40.4	77.8	86.1	71.7
	51																					6.5					51	30.6	74.6	80.6	61.8
	59																										46.6	22.6	72.3	76.4	62.6

## Sheet: Fig. 2d
Figure 2d	Days	Untreated					NKTR-214					Aldesleukin					Vaccine					Vaccine + Aldesleukin					Vaccine + NKTR-214
% of CD4+ Foxp3+ Tregs	0	0	0	0	0	0	0	0	0	0	0	0	0	0	0	0	0	0	0	0	0	0	0	0	0	0	0	0	0	0	0
	5	1.75	2.6	2.33	1.83	2.11	24.9	22.7	25.8	27.6	28.5	3.78	3.69	4.74	4.32	3.13	4.23	5.47	4.53	4.26	4.95	4.48	5.21	4.9	4.4	3.37	14.4	11.6	8.3	18.6	16.1
	7	0.77	0.9	0.47	0.84	0.81	2.38	1.8	2.03	1.94	2.56	0.64	0.49	1.4	0.78	0.61	1.1	0.8	1.2	1	1	1	1	1	0.9	1.3	2.4	1.5	1.2	2	2.1
	12	0.93			0.58	0.99	7.76	11.1	11	8.2	8.84		0.91		1.18	1.2	0.8	0.9	1.1	0.8	0	1.1	1.4	2	2	1	9.2	9.6	6.3		12.6
	16					2.2	6.46			3.8	4.5		1.8				2.8	2.4	6.6	4	2.7	2.5	2.4	3.5	3.9	2.5	3.8	3.9	2.8	3	4.8
	21					2.8	2.76				0.6						2.3	2.9	3.1	2.9	1.9	4	2.2	2.8	3.6	4.8	38.7	26.8	23.1	28.4	34.8
	25																3.9	3.6				3.8	3.4	2.3	2.9	3.4	4.6	6.9	2.6	2.8	3.5
	29																					5.4	3.9	7.2	3.7	4.1	50.3	55.7	51.5	35.4	52.6
	31																					4.7	4.6	4.3	3.3	5.1	10.3	11.6	4.8	7.6	10.2
	35																					9.6	6.1	7.5	5.5	7	30.2	11.4	21.8	31.4	33.1
	38																					4.3	4.3				14.1	3.8	12.2	11.2	19.6
	43																					6.4	6.3				5.3	5.2	5	5.4	6.6
	51																					4					4.9	5.2	6.2	6	4.7
	59																										7.4	9.9	9	9.7	8.7

## Sheet: Fig 3b
Figure 3b	% Thy1.1+ CD8+ Teff	Day 3	Day 5	Day 7	Day 10			% CD4+ Foxp3+ Tregs	Day 3	Day 5	Day 7	Day 10
	Unteated	0	0.96	3.21	0.77			Unteated	60.3	52.9	42.6	52.8
		0.023	0.23	2.84	0				46.5	35.21	70.3	38.5
		0	0.57	1.66	1.33				66.4	35.9	47.3	40.5
		0	1.27	2.32	4.13				73.1	40.2	56.7	38.6
		0	0.16	0.18	0				52.8	37.3	26.3	32
	Vaccine	0	85.6	71.2	64.8			Vaccine	58.5	66.3	12.4	11.2
		0.61	78.1	66.8	42.4				42.7	48.2	19.9	9.69
		0	79.7	82.1	44.3				64.1	46.6	14.2	23.7
		0	62.8	85	82.9				60.8	38.3	14.2	9.94
		0		84.9	45.6				68.4		12.1	11.7
	Vaccine + Aldesleukin	0	77.1	91.8	79.2			Vaccine + Aldesleukin	74.1	6.71	3.82	21.4
		0	81.5	92.6	71.7				75.4	11.9	5.19	10.6
		0	71.3	87.9	45.7				68.1	22.4	7.26	8.78
		0.46	76.6	81.3	76.1				63.9	11.5	4.56	7.02
			74.7	88.4	90.1				67.7	12.9	12.8	1.55
	Vaccine + NKTR-214	0	43	93.8	92			Vaccine + NKTR-214	75.7	9.96	2.26	1.39
		0.17	58.7	94.2	86				64.8	12.2	1.3	1.43
		0	42.5	92.8	91.8				73	12.9	1.61	0.99
		0.12	37.5	93.8	94				65.9	13.4	0.77	1.65
		0	32.8	89.4	95.4				71.3	12.2	1.84	1.55

## Sheet: Fig 3c
Figure 3c		No. of Thy1.1+ CD8+ Teff					No. of Tregs					No. of CD4+ Teff
	Tumor	Untreated	Vaccine	Vaccine + Aldesleukin	Vaccine + NKTR-214		Untreated	Vaccine	Vaccine + Aldesleukin	Vaccine + NKTR-214		Untreated	Vaccine	Vaccine + Aldesleukin	Vaccine + NKTR-214
		148.611	43213.6	172991	200161		2504.17	1104.55	710.345	355.555		3425	4486.4	5001.7	7683.3
		26.6667	69900	229966	273306		1920	1143.1	460.793	90		853.3	3196.6	3450	4662
		35.5263	70561.1	186780	657107		2011.18	772.222	471.429	235.714		2559.9	3477.8	4350	9305.4
		203.846	122846	234216	417956		5534.61	1025	548.438	65.625		4492.3	3832.1	8025	6421.9
		4.6875	8033.33	167889	486733		381.25	1125	1495.16	372.333		1221.9	758.3	6532.3	15788.9
		No. of Thy1.1+ CD8+ Teff					No. of Tregs					no.of CD4+ Teff
	Spleen	Untreated	Vaccine	Vaccine + Aldesleukin	Vaccine + NKTR-214		Untreated	Vaccine	Vaccine + Aldesleukin	Vaccine + NKTR-214		Untreated	Vaccine	Vaccine + Aldesleukin	Vaccine + NKTR-214
		200	14200	990700	1507300		18450	600	30800	32300		133450	541600	207500	258500
		6150	289700	788900	1714900		37650	36300	24800	20600		355350	226000	159300	126800
		800	215200	309200	1986200		36550	67600	14600	13700		301700	459400	119900	96700
		8850	254900	694800	1386100		44100	91300	15000	19500		354150	586900	143300	141300
		300			1808100		29250			24900		271800			303600

## Sheet: Fig3d
Figure 3d	Tumor					Spleen
	Untreated	Vaccine	Vaccine + Aldesleukin	Vaccine + NKTR-214		Untreated	Vaccine	Vaccine + Aldesleukin	Vaccine + NKTR-214
	0.059346	39.1235	557.417	994.953		0	23.7	32.2	46.7
	0.013889	61.1493	865.765	3036.73		0.2	8	31.8	83.2
	0.017664	91.3741	396.2	2787.73		0	3.2	21.2	145
	0.036831	119.85	427.06	6368.86		0.2	2.8	46.3	71.1
	0.012295	64.2667	112.288	1007.03		0			72.6

## Sheet: Fig3e
Figure 3e	Untreated		Vaccine		Vaccine + Aldesleukin		Vaccine + NKTR-214
	Thy1.1+ CD8+ Teff	Tregs	Thy1.1+ CD8+ Teff	Tregs	Thy1.1+ CD8+ Teff	Tregs	Thy1.1+ CD8+ Teff	Tregs
	0	57.8	41.6	33	86.6	15.6	95.2	4
	0	58.7	34.3	35.9	88.9	20.7	96.1	12.3
	0	52	38.5	29.9	77.1	16.1	93.3	13
	0	56	52.9	37.7	90.8	8.33	87.8	0
	0	44.2	43.1		47.2	36	93.1	4.26

## Sheet: Fig 3f
Figure 3f	Untreated		Vaccine		Vaccine + Aldesleukin		Vaccine + NKTR-214
	Thy1.1+ CD8+ Teff	Tregs	Thy1.1+ CD8+ Teff	Tregs	Thy1.1+ CD8+ Teff	Tregs	Thy1.1+ CD8+ Teff	Tregs
	ND	18.42	42.43	30.89	23.75	43.4	28.35	67.3
	ND	18.62	56.62		21.53	36.2	26.63	77.6
	ND	16.5	40.58	38.8	33.12	60.3	17.72	38.44
	ND	19.86	38.23	29.8	26.58	40.3	27.29	67
	ND	20	31.62	20.7	0		19.32	47.5

## Sheet: Fig 6a
		CD4+ Foxp3+ Tregs (% of CD4+ T cells)
Figure 6a	Tumor	Untreated	NKTR-214	Vaccine	Vaccine + NKTR-214	Vaccine + NKTR-214 (αIFNγ+ α-TNFα)
		76.9	50	36.3	5.7	51.7
		79.5	88.6	64.3	5.5	43.4
		71	76	21.7	2.8	65.8
		77.5	88.1	43.8	5.4	79.6
		59	84.7	51	6.1	65.6
		CD4+ Foxp3+ Tregs (% of CD4+ T cells)
	Spleen	Untreated	NKTR-214	Vaccine	Vaccine + NKTR-214	Vaccine + NKTR-214 (αIFNγ+ α-TNFα)
		5.9	3.8	5.25	6.1	8.14
		3.01	9.6	3.76	8.9	9.8
		6.5	10.6	4.69	8.1	6.4
		8.5	8.8	7.09	6.6	8.7
		7.1	3.19	5.87	10.2	8.8

[truncated: 29 more sheets: Fig 6b, Fig 6c, Fig 6d, Fig. 7a, Fig 7b, Fig 7c, Suppl Fig 1a, Suppl Fig 1d, Suppl Fig 2b, Suppl Fig 2c, Suppl Fig 2f, Suppl Fig 3d, Suppl Fig 4b, Suppl Fig 4c, Suppl Fig 4d, Suppl Fig 4e, Suppl Fig 5a, Suppl Fig 5b, Suppl Fig 5c, Suppl Fig 6a …]
